# Supplementary material for: Functional Characterization of the SCN5A p.D372H Variant Associated with Brugada Syndrome
Source: Biomedicines. 2026 Mar 5;14(3):582. doi: 10.3390/biomedicines14030582 (PMC13024415; doi:10.3390/biomedicines14030582)
Supplement: Supplementary file 1 [file biomedicines-14-00582-s001.zip]

Archive with 1 entries (1 files):
- biomedicines-4146578-supplementary.pdf
